# Supplementary material for: Diet-Induced Obesity in Male C57BL/6 Mice Decreases Fertility as a Consequence of Disrupted Blood-Testis Barrier
Source: PLoS One. 2015 Apr 17;10(4):e0120775. doi: 10.1371/journal.pone.0120775 (PMC4401673; doi:10.1371/journal.pone.0120775)
Supplement: S1 Dataset — (XLSX) [file pone.0120775.s001.xlsx]

## Sheet: Sheet1
S1. Food intake by mice in CD and HFD groups (g/mouse/week)
	5	6	7	8	9	10	11	12	13	14 (week)
CD	16.93±0.14	21,22±1.11	20.78±1.59	22.12±1.65	19.95±0.68	21.73±1.08	21.68±1.02	22.99±0.81	24.56±2.45	23.41±2.27 (g)
HFD	16.83±0.47	16.84±1.26	16.25±1.55	16.32±0.91	15.81±0.92	16.85±1.18	14.65±0.65	17.41±1.57	16.92±1.19	19.47±1.39 (g)
