# Supplementary material for: Diet-Induced Obesity in Male C57BL/6 Mice Decreases Fertility as a Consequence of Disrupted Blood-Testis Barrier
Source: PLoS One. 2015 Apr 17;10(4):e0120775. doi: 10.1371/journal.pone.0120775 (PMC4401673; doi:10.1371/journal.pone.0120775)
Supplement: S2 Dataset — (XLSX) [file pone.0120775.s002.xlsx]

## Sheet: Sheet1
S2. Fertility rate of female mice mated with HFD male mice and CD male mice
	Female mice with plugs	Pregnant female mice	Fertility rate (%)
	15	10	66.7
CD	10	8	80
	21	14	66.7
Mean ± SEM			71.1 ± 4.4
	18	7	38.9
HFD	10	4	40
	18	9	50
Mean ± SEM			43 ± 3.5
